# Supplementary material for: Rotary tillage in rotation with plowing tillage improves soil properties and crop yield in a wheat-maize cropping system
Source: PLoS One. 2018 Jun 14;13(6):e0198193. doi: 10.1371/journal.pone.0198193 (PMC6002108; doi:10.1371/journal.pone.0198193)
Supplement: S1 Data — (XLSX) [file pone.0198193.s001.xlsx]

## Sheet: Table 1
	Soil properties	Soil depth (cm)						Soil depth (cm)
		0-20			20-40			0-20	20-40
	Physical
	Sand (%)	37.42	37.35	37.42	31.71	31.08	32.24	37.3967	31.6767
	Silt (%)	43.99	44.12	44.38	43.54	43.12	43.04	44.1633	43.2333
	Clay (%)	18.59	18.53	18.2	24.75	25.8	24.72	18.44	25.09
	Bulk density (g cm-3)	1.34	1.33	1.37	1.46	1.5	1.49	1.34667	1.48333
	Maximum field capacity (%)	38.17	37.92	38.61	33.02	33.08	33.1	38.2333	33.0667
	Chemical
	pH (H2O, 1:2.5)	7.85	7.81	7.91	8.03	8.01	8	7.85667	8.01333
	Organic carbon (g kg-1)	6.33	6.31	6.36	3.02	3.04	3.09	6.33333	3.05
	Available N (mg kg-1)	75.01	75.01	75.11	44.68	44.74	44.97	75.0433	44.7967
	Available P (mg kg-1)	9.29	9.17	9.26	4.45	4.47	4.56	9.24	4.49333
	Available K (mg kg-1)	120.81	115.01	124.19	108.89	105.97	112.13	120.003	108.997
