# Supplementary material for: Rotary tillage in rotation with plowing tillage improves soil properties and crop yield in a wheat-maize cropping system
Source: PLoS One. 2018 Jun 14;13(6):e0198193. doi: 10.1371/journal.pone.0198193 (PMC6002108; doi:10.1371/journal.pone.0198193)
Supplement: S2 Data — (XLSX) [file pone.0198193.s002.xlsx]

## Sheet: Table 3
	The maturity stage of winter wheat
	Soil depth (cm)	Treatment	BD			pH			SOC			Available N (mg kg-1)			Available P			Available K
			(g cm-3)						(g kg-1)						(mg kg-1)			(mg kg-1)
	0-10
		3RT	1.1	1.13	1.14	7.81	7.78	7.79	7.67	7.73	7.67	81.67	79.13	80.59	18.33	17.33	17.56	253.68	247.16	247.18
		3PT	1.04	1.01	1.06	7.82	7.84	7.82	7.54	7.42	7.4	78.45	80.1	81.78	16.64	16.2	16.39	224.95	223.84	214.89
		PT+2RT	1.05	1.1	1.13	7.83	7.76	7.81	7.63	7.63	7.68	79.42	80.87	78	16.84	17.63	17.53	247.26	243.9	245.37
		2PT+RT	1.07	1.05	1.08	7.82	7.86	7.79	7.65	7.67	7.55	80	78.16	79.71	17.01	16.94	16.93	230.65	227.81	223.9
	10-20
		3RT	1.31	1.39	1.3	7.84	7.8	7.84	6.84	6.86	6.91	72.04	74.48	73.79	8.92	8.76	8.82	196.57	200.96	192.14
		3PT	1.11	1.19	1.24	7.88	7.82	7.93	6.7	6.63	6.78	69.66	71.39	70.34	8.38	8.41	8.46	180.11	181.47	173.52
		PT+2RT	1.36	1.3	1.3	7.81	7.8	7.87	6.8	6.86	6.89	75.22	71.67	72.04	8.69	8.77	8.69	188.7	191	194.26
		2PT+RT	1.2	1.27	1.26	7.84	7.81	7.88	6.81	6.72	6.71	72.72	71	71.69	8.65	8.53	8.57	186.84	183.3	184.2
	20-30
		3RT	1.52	1.44	1.43	8.02	8.08	8.01	4.72	4.71	4.66	55.49	56.73	57.02	4.55	4.78	4.83	122.56	133	130.3
		3PT	1.21	1.14	1.26	7.87	7.94	7.95	5.74	5.75	5.72	61.84	63.07	61.76	6.9	7	6.94	161.65	159.52	163.12
		PT+2RT	1.37	1.42	1.38	8.02	7.93	8.02	4.71	4.78	4.8	61.77	57.45	57.23	5.45	5.38	5.46	138.95	139.96	144.61
		2PT+RT	1.34	1.31	1.35	7.94	7.96	7.92	5.32	5.39	5.23	60.78	60.19	60.96	6.57	6.62	6.66	157.47	154.77	156.08
	30-40
		3RT	1.49	1.45	1.51	8.05	8.04	8.09	3.59	3.73	3.55	47.86	45.3	45.37	2.23	2.3	2.11	100.2	89.16	93.2
		3PT	1.33	1.27	1.4	7.95	7.98	8.02	3.79	3.88	3.84	51.54	52.41	50.97	2.77	2.71	2.77	126.95	130.54	138.86
		PT+2RT	1.4	1.44	1.49	8.06	8.05	8.08	3.59	3.78	3.59	47.69	49.39	47.43	2.24	2.23	2.42	113.87	115.3	108.8
		2PT+RT	1.41	1.33	1.32	8	8.02	8.1	3.79	3.68	3.9	50.44	51.22	49.17	2.48	2.34	2.35	132.87	127.03	128.37
	The maturity stage of summer maize
	Soil depth (cm)	Treatment	BD			pH			SOC			Available N (mg kg-1)			Available P			Available K
			(g cm-3)						(g kg-1)						(mg kg-1)			(mg kg-1)
	0-10
		3RT	1.22	1.31	1.32	7.61	7.58	7.59	7.7	7.8	7.7	73.83	72.72	72.34	20.06	20.4	19.59	283.81	279.04	279.04
		3PT	1.18	1.19	1.19	7.62	7.64	7.62	7.74	7.74	7.56	80.87	81.38	80.23	18.32	19.33	18.32	269.55	260.29	266.98
		PT+2RT	1.15	1.19	1.24	7.63	7.56	7.61	7.64	7.66	7.76	72.75	72.75	73.43	20	20.01	20.22	275.76	275.76	277.71
		2PT+RT	1.21	1.19	1.17	7.62	7.66	7.59	7.69	7.66	7.65	81.05	79.44	80.84	18.87	19.49	19.19	268.98	270.26	272.2
	10-20
		3RT	1.41	1.38	1.36	7.7	7.67	7.72	6.08	6.18	6.17	58.62	57.09	57.77	5.63	5.66	5.64	216.87	219.12	217.01
		3PT	1.2	1.28	1.32	7.76	7.72	7.79	6.11	6.14	6.09	52.75	52.59	53.27	5.12	5.02	5.04	192.72	189.07	206.67
		PT+2RT	1.39	1.38	1.32	7.7	7.72	7.73	6.14	6.12	6.12	56.96	58.51	57.37	5.59	5.34	5.39	204.89	208.04	210.46
		2PT+RT	1.32	1.39	1.36	7.76	7.72	7.69	6.09	6.07	6.12	51.83	52.5	53.53	5.38	5.35	5.4	205.99	205.99	207.01
	20-30
		3RT	1.53	1.41	1.4	7.95	8	7.95	4.77	4.58	4.6	38.98	37.19	39.98	2.58	2.57	2.6	108.8	118.17	111.7
		3PT	1.38	1.27	1.43	7.81	7.87	7.88	5.77	5.65	5.76	43.75	42.87	45.99	3.55	3.59	3.58	146.38	142.93	148.38
		PT+2RT	1.42	1.43	1.38	7.95	7.86	7.95	4.75	4.68	4.81	40.86	42.46	41.18	2.89	2.88	2.93	115.36	128.72	126.63
		2PT+RT	1.4	1.38	1.4	7.87	7.89	7.85	5.22	5.23	5.37	42.55	42.76	44.14	3.43	3.49	3.49	144.28	139.9	144.28
	30-40
		3RT	1.5	1.45	1.5	7.97	8.04	8.04	3.43	3.39	3.45	38.98	38.58	37.99	1.17	1.14	1.15	98.45	95.18	97.39
		3PT	1.4	1.37	1.46	7.92	7.9	7.95	3.79	3.76	3.64	41.41	41.38	41.18	1.53	1.55	1.54	111.79	127.77	126.16
		PT+2RT	1.43	1.46	1.46	7.98	7.95	8.03	3.55	3.42	3.48	41.49	40.96	39.83	1.13	1.21	1.14	107.39	110.17	117.88
		2PT+RT	1.48	1.41	1.41	7.93	7.97	7.9	3.63	3.69	3.68	43.9	42	42.07	1.53	1.55	1.56	121.01	114.54	117.05
	Mean soil bulk density (BD), pH, soil organic carbon (SOC), and available N, P and K in the 0-40 cm soil depths under different treatments at the maturity stage of winter wheat and summer maize in 2012
	Soil depth (cm)	Treatment	BD			pH			SOC			Available N (mg kg-1)			Available P			Available K			Soil depth (cm)	Treatment	BD	pH	SOC	Available N (mg kg-1)	Available P	Available K
			(g cm-3)						(g kg-1)						(mg kg-1)			(mg kg-1)					(g cm-3)		(g kg-1)		(mg kg-1)	(mg kg-1)
	0-10																				0-10
		3RT	1.16	1.22	1.23	7.71	7.68	7.69	7.685	7.765	7.685	77.75	75.925	76.465	19.195	18.865	18.575	268.745	263.1	263.11		3RT	1.20333	7.69333	7.71167	76.7133	18.8783	264.985	a	a	a	a	a	a
		3PT	1.11	1.1	1.125	7.72	7.74	7.72	7.64	7.58	7.48	79.66	80.74	81.005	17.48	17.765	17.355	247.25	242.065	240.935		3PT	1.11167	7.72667	7.56667	80.4683	17.5333	243.417	b	a	b	b	c	c
		PT+2RT	1.1	1.145	1.185	7.73	7.66	7.71	7.635	7.645	7.72	76.085	76.81	75.715	18.42	18.82	18.875	261.51	259.83	261.54		PT+2RT	1.14333	7.7	7.66667	76.2033	18.705	260.96	ab	a	ab	a	a	a
		2PT+RT	1.14	1.12	1.125	7.72	7.76	7.69	7.67	7.665	7.6	80.525	78.8	80.275	17.94	18.215	18.06	249.815	249.035	248.05		2PT+RT	1.12833	7.72333	7.645	79.8667	18.0717	248.967	b	a	ab	b	b	b
	10-20																				10-20
		3RT	1.36	1.385	1.33	7.77	7.735	7.78	6.46	6.52	6.54	65.33	65.785	65.78	7.275	7.21	7.23	206.72	210.04	204.575		3RT	1.35833	7.76167	6.50667	65.6317	7.23833	207.112	a	a	a	a	a	a
		3PT	1.155	1.235	1.28	7.82	7.77	7.86	6.405	6.385	6.435	61.205	61.99	61.805	6.75	6.715	6.75	186.415	185.27	190.095		3PT	1.22333	7.81667	6.40833	61.6667	6.73833	187.26	b	a	b	b	d	c
		PT+2RT	1.375	1.34	1.31	7.755	7.76	7.8	6.47	6.49	6.505	66.09	65.09	64.705	7.14	7.055	7.04	196.795	199.52	202.36		PT+2RT	1.34167	7.77167	6.48833	65.295	7.07833	199.558	a	a	a	a	b	b
		2PT+RT	1.26	1.33	1.31	7.8	7.765	7.785	6.45	6.395	6.415	62.275	61.75	62.61	7.015	6.94	6.985	196.415	194.645	195.605		2PT+RT	1.3	7.78333	6.42	62.2117	6.98	195.555	ab	a	b	b	c	b
	20-30																				20-30
		3RT	1.525	1.425	1.415	7.985	8.04	7.98	4.745	4.645	4.63	47.235	46.96	48.5	3.565	3.675	3.715	115.68	125.585	121		3RT	1.455	8.00167	4.67333	47.565	3.65167	120.755	a	a	c	c	d	c
		3PT	1.295	1.205	1.345	7.84	7.905	7.915	5.755	5.7	5.74	52.795	52.97	53.875	5.225	5.295	5.26	154.015	151.225	155.75		3PT	1.28167	7.88667	5.73167	53.2133	5.26	153.663	c	b	a	a	a	a
		PT+2RT	1.395	1.425	1.38	7.985	7.895	7.985	4.73	4.73	4.805	51.315	49.955	49.205	4.17	4.13	4.195	127.155	134.34	135.62		PT+2RT	1.4	7.955	4.755	50.1583	4.165	132.372	ab	ab	b	b	c	b
		2PT+RT	1.37	1.345	1.375	7.905	7.925	7.885	5.27	5.31	5.3	51.665	51.475	52.55	5	5.055	5.075	150.875	147.335	150.18		2PT+RT	1.36333	7.905	5.29333	51.8967	5.04333	149.463	bc	b	c	a	b	a
	30-40																				30-40
		3RT	1.495	1.45	1.505	8.01	8.04	8.065	3.51	3.56	3.5	43.42	41.94	41.68	1.7	1.72	1.63	99.325	92.17	95.295		3RT	1.48333	8.03833	3.52333	42.3467	1.68333	95.5967	a	a	b	c	c	c
		3PT	1.365	1.32	1.43	7.935	7.94	7.985	3.79	3.82	3.74	46.475	46.895	46.075	2.15	2.13	2.155	119.37	129.155	132.51		3PT	1.37167	7.95333	3.78333	46.4817	2.145	127.012	b	b	a	a	a	a
		PT+2RT	1.415	1.45	1.475	8.02	8	8.055	3.57	3.6	3.535	44.59	45.175	43.63	1.685	1.72	1.78	110.63	112.735	113.34		PT+2RT	1.44667	8.025	3.56833	44.465	1.72833	112.235	a	a	b	b	c	b
		2PT+RT	1.445	1.37	1.365	7.965	7.995	8	3.71	3.685	3.79	47.17	46.61	45.62	2.005	1.945	1.955	126.94	120.785	122.71		2PT+RT	1.39333	7.98667	3.72833	46.4667	1.96833	123.478	b	ab	a	a	b	a
		the stock of soil nutrient									stock
			BD
	BD	0–10			10–20			20–30			30–40
	3RT	1.16	1.22	1.23	1.36	1.39	1.33	1.53	1.43	1.42	1.5	1.45	1.51
	3PT	1.11	1.1	1.13	1.16	1.24	1.28	1.3	1.21	1.35	1.37	1.43	1.32
	PT+2RT	1.1	1.15	1.19	1.38	1.34	1.31	1.4	1.43	1.38	1.42	1.48	1.45
	2PT+RT	1.14	1.12	1.13	1.26	1.33	1.31	1.37	1.35	1.38	1.45	1.37	1.37
														the stock of SOC
	SOC	0-10			10-20			20-30			30-40			0-10	Mg ha-1		10-20			20-30			30-40			0-40cm			Avarage
	3RT	7.69	7.77	7.69	6.46	6.52	6.54	4.75	4.65	4.63	3.51	3.56	3.5	8.9204	9.4794	9.4587	8.7856	9.0628	8.6982	7.2675	6.6495	6.5746	5.265	5.162	5.285	30.2385	30.3537	30.0165	30.2029	a
	3PT	7.64	7.58	7.48	6.41	6.39	6.44	5.76	5.7	5.74	3.79	3.82	3.74	8.4804	8.338	8.4524	7.4356	7.9236	8.2432	7.488	6.897	7.749	5.1923	5.4626	4.9368	28.5963	28.6212	29.3814	28.8663	b
	PT+2RT	7.64	7.65	7.72	6.47	6.49	6.51	4.73	4.73	4.81	3.57	3.6	3.54	8.404	8.7975	9.1868	8.9286	8.6966	8.5281	6.622	6.7639	6.6378	5.0694	5.328	5.133	29.024	29.586	29.4857	29.3652	ab
	2PT+RT	7.67	7.67	7.6	6.45	6.4	6.42	5.27	5.31	5.3	3.71	3.69	3.79	8.7438	8.5904	8.588	8.127	8.512	8.4102	7.2199	7.1685	7.314	5.3795	5.0553	5.1923	29.4702	29.3262	29.5045	29.4336	ab
														the stock of AN
	Available N	0-10			10-20			20-30			30-40			0-10	kg ha-1		10-20			20-30			30-40
	3RT	77.75	75.93	76.47	65.33	65.79	65.78	47.24	46.96	48.5	43.42	41.94	41.68	90.19	92.6346	94.0581	88.8488	91.4481	87.4874	72.2772	67.1528	68.87	65.13	60.813	62.9368	316.446	312.048	313.352	313.949	a
	3PT	81.01	80.74	79.66	61.81	61.99	61.21	53.88	52.97	52.8	46.48	46.9	46.08	89.9211	88.814	90.0158	71.6996	76.8676	78.3488	70.044	64.0937	71.28	63.6776	67.067	60.8256	295.342	296.842	300.47	297.552	c
	PT+2RT	76.09	76.81	75.72	66.09	65.09	64.71	51.32	49.96	49.21	44.59	45.18	43.63	83.699	88.3315	90.1068	91.2042	87.2206	84.7701	71.848	71.4428	67.9098	63.3178	66.8664	63.2635	310.069	313.861	306.05	309.993	ab
	2PT+RT	80.53	78.8	80.28	62.28	61.75	62.61	51.67	51.48	52.55	47.17	46.61	45.62	91.8042	88.256	90.7164	78.4728	82.1275	82.0191	70.7879	69.498	72.519	68.3965	63.8557	62.4994	309.461	303.737	307.754	306.984	b
														the stock of AP
	Available P													0-10	kg ha-1		10-20			20-30			30-40
	3RT	19.2	18.87	18.58	7.28	7.21	7.23	3.57	3.68	3.72	1.7	1.72	1.63	22.272	23.0214	22.8534	9.9008	10.0219	9.6159	5.4621	5.2624	5.2824	2.55	2.494	2.4613	40.1849	40.7997	40.213	40.3992	a
	3PT	17.48	17.77	17.36	6.75	6.72	6.75	5.23	5.3	5.26	2.15	2.13	2.16	19.4028	19.547	19.6168	7.83	8.3328	8.64	6.799	6.413	7.101	2.9455	3.0459	2.8512	36.9773	37.3387	38.209	37.5083	c
	PT+2RT	18.42	18.82	18.88	7.14	7.06	7.04	4.17	4.13	4.2	1.69	1.72	1.78	20.262	21.643	22.4672	9.8532	9.4604	9.2224	5.838	5.9059	5.796	2.3998	2.5456	2.581	38.353	39.5549	40.0666	39.3248	b
	2PT+RT	17.94	18.22	18.06	7.02	6.94	6.99	5	5.06	5.08	2.01	1.95	1.96	20.4516	20.4064	20.4078	8.8452	9.2302	9.1569	6.85	6.831	7.0104	2.9145	2.6715	2.6852	39.0613	39.1391	39.2603	39.1536	ab
														the stock of AK
	Available K														kg ha-1
	3RT	268.75	263.1	263.11	206.72	210.04	204.58	115.68	125.59	121	99.33	92.17	95.3	311.75	320.982	323.625	281.139	291.956	272.091	176.99	179.594	171.82	148.995	133.647	143.903	918.875	926.178	911.44	918.831	a
	3PT	247.25	242.07	240.94	186.42	185.27	190.1	154.02	151.23	155.75	119.37	129.16	132.51	274.447	266.277	272.262	216.247	229.735	243.328	200.226	182.988	210.262	163.537	184.699	174.913	854.458	863.699	900.766	872.974	b
	PT+2RT	261.51	259.83	261.54	196.8	199.52	202.36	127.16	134.34	135.62	110.63	112.74	113.34	287.661	298.805	311.233	271.584	267.357	265.092	178.024	192.106	187.156	157.095	166.855	164.343	894.364	925.123	927.823	915.77	a
	2PT+RT	249.82	249.04	248.05	196.42	194.65	195.61	150.88	147.34	150.18	126.94	120.79	122.71	284.795	278.925	280.296	247.489	258.885	256.249	206.706	198.909	207.248	184.063	165.482	168.113	923.053	902.201	911.907	912.387	a
