# Supplementary material for: Rotary tillage in rotation with plowing tillage improves soil properties and crop yield in a wheat-maize cropping system
Source: PLoS One. 2018 Jun 14;13(6):e0198193. doi: 10.1371/journal.pone.0198193 (PMC6002108; doi:10.1371/journal.pone.0198193)
Supplement: S3 Data — (XLSX) [file pone.0198193.s003.xlsx]

## Sheet: Table 4
	Crop growth stage (G)	Treatment (T)	depth (D)	repetition		G	T	D	inverse activity	Urease activity	Alkaline phosphatase activity	Catalase activity
	Jointing	3RT	0-10	1		1	1	1	3.724	5.344	1.56	0.792
				2		1	1	1	3.743	5.327	1.535	0.803
				3		1	1	1	3.773	5.345	1.539	0.78
			10–20	1		1	1	2	2.001	4.026	1.318	0.518
				2		1	1	2	2.01	4.147	1.319	0.52
				3		1	1	2	2.195	4.09	1.309	0.505
			20–30	1		1	1	3	1.34	1.596	1.013	0.363
				2		1	1	3	1.308	1.626	1.112	0.362
				3		1	1	3	1.301	1.642	1.006	0.365
			30–40	1		1	1	4	0.533	1.114	0.801	0.309
				2		1	1	4	0.537	1.295	0.819	0.355
				3		1	1	4	0.537	1.216	0.855	0.338
		3PT	0-10	1		1	2	1	3.476	5.316	1.405	0.782
				2		1	2	1	3.454	5.355	1.402	0.755
				3		1	2	1	3.519	5.382	1.414	0.774
			10–20	1		1	2	2	2.168	3.954	1.238	0.497
				2		1	2	2	2.225	4.111	1.258	0.522
				3		1	2	2	2.239	3.91	1.269	0.485
			20–30	1		1	2	3	1.699	1.885	1.278	0.425
				2		1	2	3	1.93	2.111	1.3	0.409
				3		1	2	3	1.842	2.027	1.247	0.406
			30–40	1		1	2	4	0.67	1.289	0.909	0.376
				2		1	2	4	0.671	1.384	0.965	0.355
				3		1	2	4	0.646	1.208	0.996	0.375
		PT+2RT	0-10	1		1	3	1	3.734	5.361	1.529	0.789
				2		1	3	1	3.698	5.345	1.507	0.788
				3		1	3	1	3.711	5.352	1.568	0.79
			10–20	1		1	3	2	2.034	4.092	1.316	0.518
				2		1	3	2	2.147	4.117	1.321	0.518
				3		1	3	2	2.091	4.106	1.319	0.518
			20–30	1		1	3	3	1.346	1.704	1.125	0.376
				2		1	3	3	1.327	1.629	1.02	0.374
				3		1	3	3	1.396	1.612	1.097	0.373
			30–40	1		1	3	4	0.545	1.116	0.807	0.363
				2		1	3	4	0.542	1.213	0.835	0.333
				3		1	3	4	0.547	1.306	0.838	0.306
		2PT+RT	0-10	1		1	4	1	3.697	5.35	1.547	0.792
				2		1	4	1	3.685	5.332	1.512	0.812
				3		1	4	1	3.729	5.303	1.507	0.776
			10–20	1		1	4	2	2.232	4.003	1.383	0.514
				2		1	4	2	2.4	4.123	1.302	0.52
				3		1	4	2	2.181	4.123	1.318	0.519
			20–30	1		1	4	3	1.585	1.896	1.225	0.386
				2		1	4	3	1.878	1.994	1.145	0.395
				3		1	4	3	1.597	1.611	1.013	0.412
			30–40	1		1	4	4	0.666	1.21	0.937	0.374
				2		1	4	4	0.67	1.229	0.835	0.355
				3		1	4	4	0.68	1.272	0.919	0.356
	Flowering	3RT	0-10	1		2	1	1	4.574	2.864	1.242	1.095
				2		2	1	1	4.61	2.919	1.286	1.09
				3		2	1	1	4.586	2.794	1.246	1.139
			10–20	1		2	1	2	3.689	2.56	1.067	0.828
				2		2	1	2	3.826	2.518	1.087	0.819
				3		2	1	2	3.733	2.5	1.04	0.808
			20–30	1		2	1	3	1.683	2.004	0.912	0.576
				2		2	1	3	1.736	2.21	0.829	0.564
				3		2	1	3	1.821	2.109	0.899	0.551
			30–40	1		2	1	4	0.952	1.101	0.709	0.329
				2		2	1	4	0.953	1.343	0.8	0.307
				3		2	1	4	0.917	1.255	0.812	0.364
		3PT	0-10	1		2	2	1	4.312	2.663	1.267	1.105
				2		2	2	1	4.368	2.562	1.253	1.075
				3		2	2	1	4.345	2.583	1.273	1.082
			10–20	1		2	2	2	3.368	2.523	1.186	0.789
				2		2	2	2	3.32	2.571	1.152	0.815
				3		2	2	2	3.419	2.555	1.186	0.756
			20–30	1		2	2	3	2.394	2.31	1.087	0.692
				2		2	2	3	2.602	2.371	1.09	0.656
				3		2	2	3	2.552	2.349	1.105	0.671
			30–40	1		2	2	4	1.293	1.312	0.936	0.398
				2		2	2	4	1.324	1.317	0.877	0.388
				3		2	2	4	1.242	1.286	0.904	0.415
		PT+2RT	0-10	1		2	3	1	4.618	2.896	1.231	1.114
				2		2	3	1	4.593	2.671	1.206	1.103
				3		2	3	1	4.588	2.813	1.296	1.101
			10–20	1		2	3	2	3.758	2.532	1.036	0.809
				2		2	3	2	3.795	2.535	1.174	0.804
				3		2	3	2	3.775	2.572	1.108	0.822
			20–30	1		2	3	3	1.843	2.152	0.921	0.571
				2		2	3	3	1.754	2.17	0.905	0.581
				3		2	3	3	1.812	2.148	0.915	0.579
			30–40	1		2	3	4	0.948	1.202	0.778	0.384
				2		2	3	4	0.972	1.277	0.809	0.343
				3		2	3	4	0.976	1.231	0.786	0.357
		2PT+RT	0-10	1		2	4	1	4.518	2.597	1.261	1.108
				2		2	4	1	4.596	2.694	1.286	1.119
				3		2	4	1	4.523	2.871	1.279	1.113
			10–20	1		2	4	2	3.959	2.556	1.191	0.829
				2		2	4	2	3.962	2.577	1.165	0.807
				3		2	4	2	3.933	2.573	1.105	0.802
			20–30	1		2	4	3	2.06	2.298	0.964	0.656
				2		2	4	3	2.093	2.335	0.979	0.646
				3		2	4	3	2.12	2.275	0.962	0.674
			30–40	1		2	4	4	1.237	1.304	0.909	0.366
				2		2	4	4	1.236	1.18	0.809	0.4
				3		2	4	4	1.266	1.392	0.836	0.402
	Maturity	3RT	0-10	1		3	1	1	3.421	2.7	0.994	1.057
				2		3	1	1	3.448	2.686	0.979	1.036
				3		3	1	1	3.404	2.703	0.984	1.012
			10–20	1		3	1	2	1.754	2.232	0.799	0.743
				2		3	1	2	1.793	2.2	0.766	0.716
				3		3	1	2	1.805	2.252	0.713	0.709
			20–30	1		3	1	3	1.434	1.786	0.682	0.417
				2		3	1	3	1.47	1.9	0.642	0.46
				3		3	1	3	1.489	1.678	0.662	0.441
			30–40	1		3	1	4	0.869	1.046	0.547	0.322
				2		3	1	4	0.871	1.028	0.502	0.325
				3		3	1	4	0.921	1.064	0.614	0.329
		3PT	0-10	1		3	2	1	3.402	2.703	1.014	1.052
				2		3	2	1	3.416	2.707	0.994	1.067
				3		3	2	1	3.431	2.703	0.974	1.055
			10–20	1		3	2	2	1.771	2.225	0.785	0.79
				2		3	2	2	1.729	2.137	0.796	0.794
				3		3	2	2	1.716	2.19	0.771	0.777
			20–30	1		3	2	3	1.69	2.392	0.709	0.501
				2		3	2	3	1.674	2.23	0.721	0.534
				3		3	2	3	1.641	2.005	0.714	0.51
			30–40	1		3	2	4	1.202	1.199	0.603	0.384
				2		3	2	4	1.246	1.256	0.572	0.357
				3		3	2	4	1.241	1.151	0.595	0.376
		PT+2RT	0-10	1		3	3	1	3.436	2.691	0.999	1.061
				2		3	3	1	3.449	2.712	0.984	1.042
				3		3	3	1	3.435	2.696	0.994	1.025
			10–20	1		3	3	2	1.771	2.254	0.782	0.731
				2		3	3	2	1.813	2.201	0.74	0.723
				3		3	3	2	1.761	2.208	0.707	0.736
			20–30	1		3	3	3	1.494	1.715	0.672	0.462
				2		3	3	3	1.501	1.809	0.675	0.44
				3		3	3	3	1.468	1.916	0.662	0.466
			30–40	1		3	3	4	0.902	1.01	0.574	0.335
				2		3	3	4	0.946	1.04	0.534	0.314
				3		3	3	4	0.913	1.095	0.56	0.345
		2PT+RT	0-10	1		3	4	1	3.416	2.707	0.989	1.045
				2		3	4	1	3.45	2.707	0.984	1.059
				3		3	4	1	3.436	2.7	0.989	1.051
			10–20	1		3	4	2	1.748	2.229	0.773	0.819
				2		3	4	2	1.776	2.209	0.768	0.796
				3		3	4	2	1.769	2.228	0.804	0.803
			20–30	1		3	4	3	1.668	1.905	0.711	0.498
				2		3	4	3	1.641	2.085	0.697	0.514
				3		3	4	3	1.61	2.082	0.711	0.5
			30–40	1		3	4	4	1.202	1.125	0.576	0.372
				2		3	4	4	1.205	1.218	0.584	0.358
				3		3	4	4	1.237	1.175	0.584	0.366
	Jointing	3RT	0-10	1		4	1	1	2.777	3.042	1.711	0.66
				2		4	1	1	2.817	3.042	1.715	0.691
				3		4	1	1	2.796	3.058	1.726	0.646
			10–20	1		4	1	2	1.785	2.613	1.493	0.54
				2		4	1	2	1.759	2.62	1.492	0.544
				3		4	1	2	1.816	2.605	1.518	0.522
			20–30	1		4	1	3	1.168	1.74	0.817	0.291
				2		4	1	3	1.24	1.873	0.862	0.298
				3		4	1	3	1.11	1.653	0.809	0.312
			30–40	1		4	1	4	0.94	1.181	0.666	0.141
				2		4	1	4	0.987	1.31	0.699	0.137
				3		4	1	4	0.908	1.381	0.688	0.136
		3PT	0-10	1		4	2	1	2.665	2.973	1.718	0.698
				2		4	2	1	2.558	2.99	1.708	0.696
				3		4	2	1	2.604	2.303	1.709	0.675
			10–20	1		4	2	2	1.992	2.617	1.417	0.544
				2		4	2	2	1.845	2.468	1.475	0.552
				3		4	2	2	1.893	2.593	1.502	0.533
			20–30	1		4	2	3	1.538	2.087	1.012	0.358
				2		4	2	3	1.602	2.064	0.97	0.365
				3		4	2	3	1.518	2.064	0.974	0.358
			30–40	1		4	2	4	0.989	1.231	0.708	0.14
				2		4	2	4	1.036	1.335	0.746	0.142
				3		4	2	4	1.049	1.437	0.766	0.14
		PT+2RT	0-10	1		4	3	1	2.624	3.052	1.719	0.692
				2		4	3	1	2.781	3.048	1.7	0.658
				3		4	3	1	2.684	3.028	1.682	0.657
			10–20	1		4	3	2	1.769	2.604	1.512	0.541
				2		4	3	2	1.883	2.591	1.41	0.53
				3		4	3	2	1.828	2.623	1.437	0.533
			20–30	1		4	3	3	1.216	1.769	0.854	0.299
				2		4	3	3	1.387	1.817	0.859	0.31
				3		4	3	3	1.268	1.791	0.907	0.317
			30–40	1		4	3	4	0.992	1.273	0.715	0.136
				2		4	3	4	0.953	1.324	0.714	0.144
				3		4	3	4	0.905	1.3	0.688	0.146
		2PT+RT	0-10	1		4	4	1	2.66	3.068	1.701	0.693
				2		4	4	1	2.601	3.068	1.709	0.692
				3		4	4	1	2.565	3.072	1.718	0.692
			10–20	1		4	4	2	2.129	2.578	1.49	0.553
				2		4	4	2	2.058	2.596	1.407	0.53
				3		4	4	2	1.858	2.629	1.474	0.567
			20–30	1		4	4	3	1.442	1.76	0.995	0.352
				2		4	4	3	1.533	1.931	0.97	0.362
				3		4	4	3	1.434	1.86	0.989	0.358
			30–40	1		4	4	4	1.026	1.331	0.746	0.145
				2		4	4	4	1.126	1.329	0.719	0.142
				3		4	4	4	0.896	1.335	0.72	0.141
	Flowering	3RT	0-10	1		5	1	1	3.28	3.702	1.879	1.103
				2		5	1	1	3.341	3.691	1.867	1.015
				3		5	1	1	3.31	3.747	1.806	1.088
			10–20	1		5	1	2	2.682	3.027	1.361	0.963
				2		5	1	2	2.69	3.024	1.298	0.94
				3		5	1	2	2.647	3.082	1.271	0.939
			20–30	1		5	1	3	1.805	2.155	0.817	0.722
				2		5	1	3	1.831	2.167	0.895	0.738
				3		5	1	3	1.706	2.141	0.809	0.736
			30–40	1		5	1	4	1.094	1.558	0.728	0.596
				2		5	1	4	0.959	1.546	0.707	0.599
				3		5	1	4	0.975	1.532	0.706	0.59
		3PT	0-10	1		5	2	1	3.177	3.706	1.825	1.07
				2		5	2	1	3.192	3.7	1.872	1.044
				3		5	2	1	3.285	3.707	1.888	1.067
			10–20	1		5	2	2	2.966	3.055	1.342	1.025
				2		5	2	2	3.011	3.089	1.385	1.033
				3		5	2	2	3.053	3.071	1.422	1.009
			20–30	1		5	2	3	2.393	2.581	0.987	0.843
				2		5	2	3	2.32	2.598	0.994	0.862
				3		5	2	3	2.405	2.568	0.994	0.857
			30–40	1		5	2	4	1.041	1.809	0.763	0.634
				2		5	2	4	1.051	1.755	0.76	0.64
				3		5	2	4	1.005	1.803	0.739	0.633
		PT+2RT	0-10	1		5	3	1	3.285	3.711	1.879	1.131
				2		5	3	1	3.324	3.679	1.819	1.046
				3		5	3	1	3.194	3.735	1.834	1.09
			10–20	1		5	3	2	2.553	3.075	1.388	0.992
				2		5	3	2	2.675	3.023	1.334	0.96
				3		5	3	2	2.72	3.053	1.31	0.967
			20–30	1		5	3	3	1.815	2.168	0.858	0.724
				2		5	3	3	1.921	2.143	0.862	0.738
				3		5	3	3	2.022	2.135	0.883	0.728
			30–40	1		5	3	4	1.079	1.547	0.713	0.596
				2		5	3	4	1.005	1.558	0.714	0.613
				3		5	3	4	1.061	1.544	0.72	0.573
		2PT+RT	0-10	1		5	4	1	3.081	3.705	1.874	1.049
				2		5	4	1	3.231	3.735	1.891	1.044
				3		5	4	1	3.291	3.757	1.835	1.075
			10–20	1		5	4	2	3.158	3.093	1.449	0.975
				2		5	4	2	3.301	3.086	1.401	1.01
				3		5	4	2	3.203	3.056	1.485	1.11
			20–30	1		5	4	3	2.326	2.55	1	0.852
				2		5	4	3	2.346	2.567	0.974	0.843
				3		5	4	3	2.129	2.57	1.004	0.871
			30–40	1		5	4	4	1.034	1.798	0.724	0.627
				2		5	4	4	0.997	1.762	0.715	0.637
				3		5	4	4	1.095	1.821	0.75	0.625
	Filling	3RT	0-10	1		6	1	1	3.852	3.32	1.723	1.106
				2		6	1	1	3.807	3.305	1.742	1.101
				3		6	1	1	3.825	3.3	1.723	1.117
			10–20	1		6	1	2	2.417	2.8	1.544	0.947
				2		6	1	2	2.481	2.715	1.527	0.932
				3		6	1	2	2.268	2.76	1.516	0.96
			20–30	1		6	1	3	1.914	2.217	1.394	0.865
				2		6	1	3	1.995	2.118	1.387	0.813
				3		6	1	3	1.706	2.011	1.337	0.803
			30–40	1		6	1	4	1.02	1.569	1.169	0.662
				2		6	1	4	0.992	1.599	1.154	0.678
				3		6	1	4	1.02	1.569	1.173	0.713
		3PT	0-10	1		6	2	1	3.844	3.313	1.734	1.1
				2		6	2	1	3.741	3.332	1.731	1.155
				3		6	2	1	3.794	3.336	1.759	1.1
			10–20	1		6	2	2	2.844	2.834	1.61	0.973
				2		6	2	2	2.802	2.798	1.603	0.958
				3		6	2	2	2.86	2.801	1.602	0.959
			20–30	1		6	2	3	2.454	2.41	1.442	0.846
				2		6	2	3	2.205	2.394	1.457	0.888
				3		6	2	3	2.387	2.432	1.458	0.866
			30–40	1		6	2	4	1.186	1.846	1.218	0.74
				2		6	2	4	1.177	1.836	1.229	0.745
				3		6	2	4	1.246	1.847	1.28	0.745
		PT+2RT	0-10	1		6	3	1	3.852	3.339	1.739	1.119
				2		6	3	1	3.811	3.338	1.747	1.082
				3		6	3	1	3.869	3.293	1.74	1.103
			10–20	1		6	3	2	2.527	2.778	1.568	0.945
				2		6	3	2	2.431	2.709	1.521	0.952
				3		6	3	2	2.328	2.745	1.547	0.968
			20–30	1		6	3	3	2.016	2.158	1.381	0.83
				2		6	3	3	1.978	2.166	1.402	0.857
				3		6	3	3	2.166	2.15	1.392	0.839
			30–40	1		6	3	4	1.027	1.583	1.16	0.752
				2		6	3	4	1.066	1.587	1.17	0.725
				3		6	3	4	1.097	1.608	1.171	0.733
		2PT+RT	0-10	1		6	4	1	3.83	3.336	1.751	1.135
				2		6	4	1	3.819	3.311	1.731	1.148
				3		6	4	1	3.802	3.336	1.741	1.123
			10–20	1		6	4	2	2.742	2.755	1.627	0.971
				2		6	4	2	2.77	2.795	1.611	1.028
				3		6	4	2	2.844	2.84	1.611	1.004
			20–30	1		6	4	3	2.239	2.448	1.44	0.862
				2		6	4	3	2.417	2.373	1.45	0.878
				3		6	4	3	2.395	2.29	1.443	0.84
			30–40	1		6	4	4	1.202	1.835	1.2	0.753
				2		6	4	4	1.171	1.852	1.196	0.756
				3		6	4	4	1.175	1.855	1.209	0.734
	Maturity	3RT	0-10	1		7	1	1	3.768	3.021	1.499	0.988
				2		7	1	1	3.867	3.202	1.576	1.003
				3		7	1	1	3.863	3.091	1.499	1.014
			10–20	1		7	1	2	2.407	2.48	1.477	0.743
				2		7	1	2	2.387	2.499	1.491	0.721
				3		7	1	2	2.359	2.471	1.461	0.742
			20–30	1		7	1	3	1.433	1.353	1.135	0.52
				2		7	1	3	1.443	1.435	1.154	0.535
				3		7	1	3	1.441	1.534	1.135	0.521
			30–40	1		7	1	4	1.026	1.106	0.879	0.395
				2		7	1	4	0.962	1.27	0.857	0.402
				3		7	1	4	0.953	1.293	0.873	0.406
		3PT	0-10	1		7	2	1	3.747	3.109	1.618	1.028
				2		7	2	1	3.785	3.127	1.62	1.013
				3		7	2	1	3.863	3.153	1.643	1.005
			10–20	1		7	2	2	2.45	2.501	1.518	0.775
				2		7	2	2	2.445	2.48	1.477	0.767
				3		7	2	2	2.408	2.515	1.465	0.78
			20–30	1		7	2	3	1.914	2.191	1.3	0.647
				2		7	2	3	1.961	2.167	1.319	0.635
				3		7	2	3	1.964	2.217	1.27	0.629
			30–40	1		7	2	4	1.196	1.285	1	0.44
				2		7	2	4	1.207	1.292	1.034	0.438
				3		7	2	4	1.235	1.262	1.044	0.451
		PT+2RT	0-10	1		7	3	1	3.778	3.121	1.54	0.989
				2		7	3	1	3.758	3.106	1.516	1.009
				3		7	3	1	3.823	3.084	1.593	1
			10–20	1		7	3	2	2.399	2.496	1.445	0.754
				2		7	3	2	2.438	2.495	1.471	0.725
				3		7	3	2	2.35	2.455	1.521	0.729
			20–30	1		7	3	3	1.721	1.418	1.141	0.533
				2		7	3	3	1.688	1.806	1.144	0.527
				3		7	3	3	1.671	1.581	1.17	0.523
			30–40	1		7	3	4	0.998	1.235	0.885	0.4
				2		7	3	4	0.997	1.199	0.849	0.4
				3		7	3	4	0.954	1.202	0.887	0.404
		2PT+RT	0-10	1		7	4	1	3.752	3.127	1.668	1.028
				2		7	4	1	3.844	3.103	1.636	0.988
				3		7	4	1	3.781	3.175	1.62	0.983
			10–20	1		7	4	2	2.4	2.506	1.489	0.769
				2		7	4	2	2.586	2.486	1.515	0.784
				3		7	4	2	2.437	2.485	1.529	0.776
			20–30	1		7	4	3	1.899	2.184	1.316	0.636
				2		7	4	3	1.969	2.179	1.232	0.656
				3		7	4	3	1.976	2.206	1.21	0.645
			30–40	1		7	4	4	1.185	1.3	1.034	0.457
				2		7	4	4	1.187	1.292	1.044	0.426
				3		7	4	4	1.22	1.224	1.07	0.407
	inverse activity							Urease activity							Alkaline phosphatase activity							Catalase activity
	Tests of Between-Subjects Effects							Tests of Between-Subjects Effects							Tests of Between-Subjects Effects							Tests of Between-Subjects Effects
	Dependent Variable: inverse activity	VAR00004						Dependent Variable: Urease activity	VAR00004						Dependent Variable: Alkaline phosphatase activity	VAR00004						Dependent Variable: Catalase activity	VAR00004
	Source	Type III Sum of Squares	df	Mean Square	F	Sig.		Source	Type III Sum of Squares	df	Mean Square	F	Sig.		Source	Type III Sum of Squares	df	Mean Square	F	Sig.		Source	Type III Sum of Squares	df	Mean Square	F	Sig.
	Corrected Model	376.920a	111	3.39567	973.838	6.74995e-257		Corrected Model	300.980a	111	2.71153	529.677	2.11667e-227		Corrected Model	42.186a	111	0.380051	426.219	6.75573e-217		Corrected Model	24.333a	111	0.21922	760.529	6.50207e-245
	Intercept	1653.98	1	1653.98	474343	0		Intercept	1955.68	1	1955.68	382027	0		Intercept	462.784	1	462.784	519001	0		Intercept	157.223	1	157.223	545445	0
	T	2.1431	3	0.714365	204.871	6.31745e-64		T	0.933656	3	0.311219	60.7942	8.58869e-29		T	0.287474	3	0.0958246	107.465	3.91102e-43		T	0.104692	3	0.0348973	121.067	1.25581e-46
	G	38.6769	6	6.44615	1848.68	1.01296e-187		G	43.2224	6	7.20373	1407.19	9.37431e-175		G	14.8464	6	2.47441	2774.99	3.77552e-207		G	9.01777	6	1.50296	5214.15	1.60732e-237
	D	305.477	3	101.826	29202.4	4.1403e-290		D	202.086	3	67.3619	13158.6	1.74043e-251		D	22.4675	3	7.48915	8398.91	8.38143e-230		D	14.1044	3	4.70146	16310.5	7.06657e-262
	T*G	0.229032	18	0.012724	3.64908	2.37554e-06		T*G	0.386436	18	0.0214687	4.19374	1.28369e-07		T*G	0.0690673	18	0.00383707	4.30319	7.13785e-08		T*G	0.0181836	18	0.0010102	3.50464	5.1344e-06
	T*D	2.6754	9	0.297267	85.2527	2.5437e-67		T*D	1.90111	9	0.211234	41.263	7.575e-43		T*D	0.166069	9	0.0184522	20.6937	3.31058e-25		T*D	0.0560098	9	0.00622331	21.5902	4.0429e-26
	G*D	25.8155	18	1.43419	411.31	1.66821e-160		G*D	51.7735	18	2.8763	561.864	2.89706e-175		G*D	4.17751	18	0.232084	260.277	3.98477e-139		G*D	0.984991	18	0.0547217	189.843	1.1873e-124
	T*G*D	1.90231	54	0.035228	10.103	1.16405e-36		T*G*D	0.677287	54	0.0125423	2.45005	2.41705e-06		T*G*D	0.171681	54	0.00317927	3.56548	1.52985e-11		T*G*D	0.0474344	54	0.000878414	3.04744	4.0268e-09
	Error	0.781065	224	0.0034869				Error	1.1467	224	0.00511921				Error	0.199737	224	0.000891682				Error	0.0645673	224	0.000288247
	Total	2031.69	336					Total	2257.81	336					Total	505.169	336					Total	181.621	336
	Corrected Total	377.701	335					Corrected Total	302.127	335					Corrected Total	42.3854	335					Corrected Total	24.398	335
	a. R Squared = .998（Adjusted R Squared = .997）							a. R Squared = .996（Adjusted R Squared = .994）							a. R Squared = .995（Adjusted R Squared = .993）							a. R Squared = .997（Adjusted R Squared = .996）
