# Supplementary material for: Rotary tillage in rotation with plowing tillage improves soil properties and crop yield in a wheat-maize cropping system
Source: PLoS One. 2018 Jun 14;13(6):e0198193. doi: 10.1371/journal.pone.0198193 (PMC6002108; doi:10.1371/journal.pone.0198193)
Supplement: S4 Data — (XLSX) [file pone.0198193.s004.xlsx]

## Sheet: Table 5
	The value of SQI at the maturity stage of winter wheat
		0-10			10-20			20-30			30-40			0-40
	3RT	0.870535	0.849914	0.871234	0.606942	0.615628	0.612591	0.277827	0.285011	0.299042	0.123376	0.126991	0.112482	0.46967	0.469386	0.473837
	3PT	0.744569	0.731525	0.754914	0.499215	0.508087	0.505983	0.378165	0.38441	0.386776	0.147231	0.154466	0.155037	0.442295	0.444622	0.450677
	PT+2RT	0.809945	0.805132	0.823946	0.562089	0.554022	0.571977	0.291337	0.285787	0.28504	0.100668	0.12176	0.10627	0.44101	0.441675	0.446808
	2PT+RT	0.768387	0.752455	0.782747	0.553319	0.534681	0.558119	0.336097	0.336881	0.347486	0.155235	0.152308	0.140717	0.45326	0.444082	0.457267
	The value of SQI at the maturity stage of summer maize
		0-10			10-20			20-30			30-40			0-40
	3RT	0.899969	0.886781	0.901852	0.596998	0.589148	0.598838	0.251372	0.248679	0.274117	0.128752	0.115486	0.122037	0.469273	0.460023	0.474211
	3PT	0.853295	0.838351	0.861831	0.52003	0.513397	0.534887	0.348563	0.346725	0.378382	0.139152	0.160808	0.15712	0.46526	0.46482	0.483055
	PT+2RT	0.86478	0.865452	0.881605	0.552839	0.544063	0.559289	0.253692	0.271482	0.269921	0.130808	0.1345	0.130071	0.45053	0.453874	0.460222
	2PT+RT	0.860106	0.839547	0.881101	0.543291	0.536212	0.571729	0.3309	0.325448	0.355482	0.150314	0.146348	0.166099	0.471153	0.461889	0.493603
	The mean value of SQI of 2012
		0-10			10-20			20-30			30-40			0-40
	3RT	0.885252	0.868348	0.886543	0.60197	0.602388	0.605714	0.2646	0.266845	0.286579	0.126064	0.121238	0.117259	0.469471	0.464705	0.474024
	3PT	0.798932	0.784938	0.808372	0.509622	0.510742	0.520435	0.363364	0.365567	0.382579	0.143191	0.157637	0.156079	0.453777	0.454721	0.466866
	PT+2RT	0.837363	0.835292	0.852775	0.557464	0.549042	0.565633	0.272514	0.278634	0.277481	0.115738	0.12813	0.11817	0.44577	0.447775	0.453515
	2PT+RT	0.814247	0.796001	0.831924	0.548305	0.535447	0.564924	0.333498	0.331165	0.351484	0.152775	0.149328	0.153408	0.462206	0.452985	0.475435
		0-10	10-20	20-30	30-40	0-40	0-20cm	20-40cm	0-10	10-20	20-30	30-40	0-40
	3RT	0.880048	0.603357	0.272675	0.121521	0.4694	0.741703	0.197098	a	a	c	b	a
	3PT	0.797414	0.5136	0.370503	0.152302	0.458455	0.655507	0.261403	d	c	a	a	bc
	PT+2RT	0.84181	0.55738	0.27621	0.120679	0.44902	0.699595	0.198445	b	b	c	b	c
	2PT+RT	0.814057	0.549559	0.338716	0.151837	0.463542	0.681808	0.245276	c	b	b	a	ab
