# Supplementary material for: Rotary tillage in rotation with plowing tillage improves soil properties and crop yield in a wheat-maize cropping system
Source: PLoS One. 2018 Jun 14;13(6):e0198193. doi: 10.1371/journal.pone.0198193 (PMC6002108; doi:10.1371/journal.pone.0198193)
Supplement: S5 Data — (XLSX) [file pone.0198193.s005.xlsx]

## Sheet: Table 6
	The grain of wheat				average(kg ha-1)
	3RT	7095.33	7083.92	7070.02	7083.09	c
	3PT	8138.36	8196.22	8176.96	8170.51	a
	PT+2RT	7600.55	7635.82	7511.58	7582.65	b
	2PT+RT	8136.39	8199.26	8105.4	8147.02	a
	The grain of maize				average(kg ha-1)
	3RT	8177.12	8370	8440.27	8329.13	c
	3PT	9699.76	9587.62	9587.38	9624.92	a
	PT+2RT	8723.08	8606.07	8899.95	8743.03	b
	2PT+RT	9423.2	9546.38	9597.82	9522.47	a
	The mean yield in 2012				average(kg ha-1)
	3RT	7636.22	7726.96	7755.14	7706.11	c
	3PT	8919.06	8891.92	8882.17	8897.72	a
	PT+2RT	8161.81	8120.94	8205.76	8162.84	b
	2PT+RT	8779.79	8872.82	8851.61	8834.74	a
