# Supplementary material for: Rotary tillage in rotation with plowing tillage improves soil properties and crop yield in a wheat-maize cropping system
Source: PLoS One. 2018 Jun 14;13(6):e0198193. doi: 10.1371/journal.pone.0198193 (PMC6002108; doi:10.1371/journal.pone.0198193)
Supplement: S6 Data — (XLSX) [file pone.0198193.s006.xlsx]

## Sheet: Fig1 
		Winter wheat									Summer maize
		Jointing			Flowering			Maturity			Jointing			Flowering			Filling			Maturity
	soil depth	0–10			0–10			0–10			0–10			0–10			0–10			0–10
		1	2	3	1	2	3	1	2	3	1	2	3	1	2	3	1	2	3	1	2	3
	3RT	3.724	3.743	3.773	4.574	4.61	4.586	3.421	3.448	3.404	2.777	2.817	2.796	3.28	3.341	3.31	3.852	3.807	3.825	3.768	3.867	3.863
	3PT	3.476	3.454	3.519	4.312	4.368	4.345	3.402	3.416	3.431	2.665	2.558	2.604	3.177	3.192	3.285	3.844	3.741	3.794	3.747	3.785	3.863
	PT+2RT	3.734	3.698	3.711	4.618	4.593	4.588	3.436	3.449	3.435	2.624	2.781	2.684	3.285	3.324	3.194	3.852	3.811	3.869	3.778	3.758	3.823
	2PT+RT	3.697	3.685	3.729	4.518	4.596	4.523	3.416	3.45	3.436	2.66	2.601	2.565	3.081	3.231	3.291	3.83	3.819	3.802	3.752	3.844	3.781
		Winter wheat			Summer maize				Winter wheat			Summer maize
		Jointing	Flowering	Maturity	Jointing	Flowering	Filling	Maturity	Jointing	Flowering	Maturity	Jointing	Flowering	Filling	Maturity
	3RT	3.74667	4.59	3.42433	2.79667	3.31033	3.828	3.83267	a	a	a	a	a	a	a
	3PT	3.483	4.34167	3.41633	2.609	3.218	3.793	3.79833	b	b	a	b	a	a	a
	PT+2RT	3.71433	4.59967	3.44	2.69633	3.26767	3.844	3.78633	a	a	a	ab	a	a	a
	2PT+RT	3.70367	4.54567	3.434	2.60867	3.201	3.817	3.79233	a	a	a	b	a	a	a
	soil depth	10–20			10–20			10–20			10–20			10–20			10–20			10–20
		1	2	3	1	2	3	1	2	3	1	2	3	1	2	3	1	2	3	1	2	3
	3RT	2.001	2.01	2.195	3.689	3.826	3.733	1.754	1.793	1.805	1.785	1.759	1.816	2.682	2.69	2.647	2.417	2.481	2.268	2.407	2.387	2.359
	3PT	2.168	2.225	2.239	3.368	3.32	3.419	1.771	1.729	1.716	1.992	1.845	1.893	2.966	3.011	3.053	2.844	2.802	2.86	2.45	2.445	2.408
	PT+2RT	2.034	2.147	2.091	3.758	3.795	3.775	1.771	1.813	1.761	1.769	1.883	1.828	2.553	2.675	2.72	2.527	2.431	2.328	2.399	2.438	2.35
	2PT+RT	2.232	2.4	2.181	3.959	3.962	3.933	1.748	1.776	1.769	2.129	2.058	1.858	3.158	3.301	3.203	2.742	2.77	2.844	2.4	2.586	2.437
		Winter wheat			Summer maize
		Jointing	Flowering	Maturity	Jointing	Flowering	Filling	Maturity
	3RT	2.06867	3.74933	1.784	1.78667	2.673	2.38867	2.38433	b	b	a	b	c	b	a
	3PT	2.21067	3.369	1.73867	1.91	3.01	2.83533	2.43433	ab	c	a	ab	b	a	a
	PT+2RT	2.09067	3.776	1.78167	1.82667	2.64933	2.42867	2.39567	b	b	a	b	c	b	a
	2PT+RT	2.271	3.95133	1.76433	2.015	3.22067	2.78533	2.47433	a	a	a	a	a	a	a
	soil depth	20–30			20–30			20–30			20–30			20–30			20–30			20–30
		1	2	3	1	2	3	1	2	3	1	2	3	1	2	3	1	2	3	1	2	3
	3RT	1.34	1.308	1.301	1.683	1.736	1.821	1.434	1.47	1.489	1.168	1.24	1.11	1.805	1.831	1.706	1.914	1.995	1.706	1.433	1.443	1.441
	3PT	1.699	1.93	1.842	2.394	2.602	2.552	1.69	1.674	1.641	1.538	1.602	1.518	2.393	2.32	2.405	2.454	2.205	2.387	1.914	1.961	1.964
	PT+2RT	1.346	1.327	1.396	1.843	1.754	1.812	1.494	1.501	1.468	1.216	1.387	1.268	1.815	1.921	2.022	2.016	1.978	2.166	1.721	1.688	1.671
	2PT+RT	1.585	1.878	1.597	2.06	2.093	2.12	1.668	1.641	1.61	1.442	1.533	1.434	2.326	2.346	2.129	2.239	2.417	2.395	1.899	1.969	1.976
		Winter wheat			Summer maize
		Jointing	Flowering	Maturity	Jointing	Flowering	Filling	Maturity
	3RT	1.31633	1.74667	1.46433	1.17267	1.78067	1.87167	1.439	b	c	b	b	b	b	c
	3PT	1.82367	2.516	1.66833	1.55267	2.37267	2.34867	1.94633	a	a	a	a	a	a	a
	PT+2RT	1.35633	1.803	1.48767	1.29033	1.91933	2.05333	1.69333	b	c	b	b	b	b	b
	2PT+RT	1.68667	2.091	1.63967	1.46967	2.267	2.35033	1.948	a	b	a	a	a	a	a
	soil depth	30–40			30–40			30–40			30–40			30–40			30–40			30–40
		1	2	3	1	2	3	1	2	3	1	2	3	1	2	3	1	2	3	1	2	3
	3RT	0.533	0.537	0.537	0.952	0.953	0.917	0.869	0.871	0.921	0.94	0.987	0.908	1.094	0.959	0.975	1.02	0.992	1.02	1.026	0.962	0.953
	3PT	0.67	0.671	0.646	1.293	1.324	1.242	1.202	1.246	1.241	0.989	1.036	1.049	1.041	1.051	1.005	1.186	1.177	1.246	1.196	1.207	1.235
	PT+2RT	0.545	0.542	0.547	0.948	0.972	0.976	0.902	0.946	0.913	0.992	0.953	0.905	1.079	1.005	1.061	1.027	1.066	1.097	0.998	0.997	0.954
	2PT+RT	0.666	0.67	0.68	1.237	1.236	1.266	1.202	1.205	1.237	1.026	1.126	0.896	1.034	0.997	1.095	1.202	1.171	1.175	1.185	1.187	1.22
		Winter wheat			Summer maize
		Jointing	Flowering	Maturity	Jointing	Flowering	Filling	Maturity
	3RT	0.535667	0.940667	0.887	0.945	1.00933	1.01067	0.980333	b	b	b	a	a	b	b
	3PT	0.662333	1.28633	1.22967	1.02467	1.03233	1.203	1.21267	a	a	a	a	a	a	a
	PT+2RT	0.544667	0.965333	0.920333	0.95	1.04833	1.06333	0.983	b	b	b	a	a	b	b
	2PT+RT	0.672	1.24633	1.21467	1.016	1.042	1.18267	1.19733	a	a	a	a	a	a	a
