# Supplementary material for: Rotary tillage in rotation with plowing tillage improves soil properties and crop yield in a wheat-maize cropping system
Source: PLoS One. 2018 Jun 14;13(6):e0198193. doi: 10.1371/journal.pone.0198193 (PMC6002108; doi:10.1371/journal.pone.0198193)
Supplement: S7 Data — (XLSX) [file pone.0198193.s007.xlsx]

## Sheet: Fig 2
		Winter wheat									Summer maize
		Jointing			Flowering			Maturity			Jointing			Flowering			Filling			Maturity
	soil depth	0–10			0–10			0–10			0–10			0–10			0–10			0–10
		1	2	3	1	2	3	1	2	3	1	2	3	1	2	3	1	2	3	1	2	3
	3RT	5.344	5.327	5.345	2.864	2.919	2.794	2.7	2.686	2.703	3.042	3.042	3.058	3.702	3.691	3.747	3.32	3.305	3.3	3.021	3.202	3.091
	3PT	5.316	5.355	5.382	2.663	2.562	2.583	2.703	2.707	2.703	3.173	2.89	2.803	3.706	3.7	3.707	3.313	3.332	3.336	3.109	3.127	3.153
	PT+2RT	5.361	5.345	5.352	2.896	2.671	2.813	2.691	2.712	2.696	3.052	3.048	3.028	3.711	3.679	3.735	3.339	3.338	3.293	3.121	3.106	3.084
	2PT+RT	5.35	5.332	5.303	2.597	2.694	2.871	2.707	2.707	2.7	3.068	3.068	3.072	3.705	3.735	3.757	3.336	3.311	3.336	3.127	3.103	3.175
		Winter wheat			Summer maize				Winter wheat			Summer maize
		Jointing	Flowering	Maturity	Jointing	Flowering	Filling	Maturity	Jointing	Flowering	Maturity	Jointing	Flowering	Filling	Maturity
	3RT	5.33867	2.859	2.69633	3.04733	3.71333	3.30833	3.10467	a	a	a	a	a	a	a
	3PT	5.351	2.60267	2.70433	2.95533	3.70433	3.327	3.12967	a	b	a	a	a	a	a
	PT+2RT	5.35267	2.79333	2.69967	3.04267	3.70833	3.32333	3.10367	a	a	a	a	a	a	a
	2PT+RT	5.32833	2.72067	2.70467	3.06933	3.73233	3.32767	3.135	a	ab	a	a	a	a	a
	soil depth	10–20			10–20			10–20			10–20			10–20			10–20			10–20
		1	2	3	1	2	3	1	2	3	1	2	3	1	2	3	1	2	3	1	2	3
	3RT	4.026	4.147	4.09	2.56	2.518	2.5	2.232	2.2	2.252	2.613	2.62	2.605	3.027	3.024	3.082	2.8	2.715	2.76	2.48	2.499	2.471
	3PT	3.954	4.111	3.91	2.523	2.571	2.555	2.225	2.137	2.19	2.617	2.468	2.593	3.055	3.089	3.071	2.834	2.798	2.801	2.501	2.48	2.515
	PT+2RT	4.092	4.117	4.106	2.532	2.535	2.572	2.254	2.201	2.208	2.604	2.591	2.623	3.075	3.023	3.053	2.778	2.709	2.745	2.496	2.495	2.455
	2PT+RT	4.003	4.123	4.123	2.556	2.577	2.573	2.229	2.209	2.228	2.578	2.596	2.629	3.093	3.086	3.056	2.755	2.795	2.84	2.506	2.486	2.485
		Winter wheat			Summer maize				Winter wheat			Summer maize
		Jointing	Flowering	Maturity	Jointing	Flowering	Filling	Maturity	Jointing	Flowering	Maturity	Jointing	Flowering	Filling	Maturity
	3RT	4.08767	2.526	2.228	2.61267	3.04433	2.75833	2.48333	a	a	a	a	a	a	a
	3PT	3.99167	2.54967	2.184	2.55933	3.07167	2.811	2.49867	a	a	a	a	a	a	a
	PT+2RT	4.105	2.54633	2.221	2.606	3.05033	2.744	2.482	a	a	a	a	a	a	a
	2PT+RT	4.083	2.56867	2.222	2.601	3.07833	2.79667	2.49233	a	a	a	a	a	a	a
	soil depth	20–30			20–30			20–30			20–30			20–30			20–30			20–30
		1	2	3	1	2	3	1	2	3	1	2	3	1	2	3	1	2	3	1	2	3
	3RT	1.596	1.626	1.642	2.004	2.21	2.109	1.786	1.9	1.678	1.74	1.873	1.653	2.155	2.167	2.141	2.217	2.118	2.011	1.353	1.435	1.534
	3PT	1.885	2.111	2.027	2.31	2.371	2.349	2.392	2.23	2.005	2.087	2.064	2.064	2.581	2.598	2.568	2.41	2.394	2.432	2.191	2.167	2.217
	PT+2RT	1.704	1.629	1.612	2.152	2.17	2.148	1.715	1.809	1.916	1.769	1.817	1.791	2.168	2.143	2.135	2.158	2.166	2.15	1.418	1.806	1.581
	2PT+RT	1.896	1.994	1.611	2.298	2.335	2.275	1.905	2.085	2.082	1.76	1.931	1.86	2.55	2.567	2.57	2.448	2.373	2.29	2.184	2.179	2.206
		Winter wheat			Summer maize				Winter wheat			Summer maize
		Jointing	Flowering	Maturity	Jointing	Flowering	Filling	Maturity	Jointing	Flowering	Maturity	Jointing	Flowering	Filling	Maturity
	3RT	1.62133	2.10767	1.788	1.75533	2.15433	2.11533	1.44067	b	b	b	b	b	b	b
	3PT	2.00767	2.34333	2.209	2.07167	2.58233	2.412	2.19167	a	a	a	a	a	a	a
	PT+2RT	1.64833	2.15667	1.81333	1.79233	2.14867	2.158	1.60167	b	b	b	b	b	b	b
	2PT+RT	1.83367	2.30267	2.024	1.85033	2.56233	2.37033	2.18967	ab	a	ab	b	a	a	a
	soil depth	30–40			30–40			30–40			30–40				30–40		30–40			30–40
		1	2	3	1	2	3	1	2	3	1	2	3	1	2	3	1	2	3	1	2	3
	3RT	1.114	1.295	1.216	1.101	1.343	1.255	1.046	1.028	1.064	1.181	1.31	1.381	1.558	1.546	1.532	1.569	1.599	1.569	1.106	1.27	1.293
	3PT	1.289	1.384	1.208	1.312	1.317	1.286	1.199	1.256	1.151	1.231	1.335	1.437	1.809	1.755	1.803	1.846	1.836	1.847	1.285	1.292	1.262
	PT+2RT	1.116	1.213	1.306	1.202	1.277	1.231	1.01	1.04	1.095	1.273	1.324	1.3	1.547	1.558	1.544	1.583	1.587	1.608	1.235	1.199	1.202
	2PT+RT	1.21	1.229	1.272	1.304	1.18	1.392	1.125	1.218	1.175	1.331	1.329	1.335	1.798	1.762	1.821	1.835	1.852	1.855	1.3	1.292	1.224
		Winter wheat			Summer maize				Winter wheat			Summer maize
		Jointing	Flowering	Maturity	Jointing	Flowering	Filling	Maturity	Jointing	Flowering	Maturity	Jointing	Flowering	Filling	Maturity
	3RT	1.20833	1.233	1.046	1.29067	1.54533	1.579	1.223	a	a	b	a	b	b	a
	3PT	1.29367	1.305	1.202	1.33433	1.789	1.843	1.27967	a	a	a	a	a	a	a
	PT+2RT	1.21167	1.23667	1.04833	1.299	1.54967	1.59267	1.212	a	a	b	a	b	b	a
	2PT+RT	1.237	1.292	1.17267	1.33167	1.79367	1.84733	1.272	a	a	a	a	a	a	a
