# Supplementary material for: Rotary tillage in rotation with plowing tillage improves soil properties and crop yield in a wheat-maize cropping system
Source: PLoS One. 2018 Jun 14;13(6):e0198193. doi: 10.1371/journal.pone.0198193 (PMC6002108; doi:10.1371/journal.pone.0198193)
Supplement: S8 Data — (XLSX) [file pone.0198193.s008.xlsx]

## Sheet: Fig 3
		Winter wheat									Summer maize
		Jointing			Flowering			Maturity			Jointing			Flowering			Filling			Maturity
	soil depth	0–10			0–10			0–10			0–10			0–10			0–10			0–10
		1	2	3	1	2	3	1	2	3	1	2	3	1	2	3	1	2	3	1	2	3
	3RT	1.56	1.535	1.539	1.242	1.286	1.246	0.994	0.979	0.984	1.711	1.715	1.726	1.879	1.867	1.806	1.723	1.742	1.723	1.499	1.576	1.499
	3PT	1.405	1.402	1.414	1.267	1.253	1.273	1.014	0.994	0.974	1.718	1.708	1.709	1.825	1.872	1.888	1.734	1.731	1.759	1.618	1.62	1.643
	PT+2RT	1.529	1.507	1.568	1.231	1.206	1.296	0.999	0.984	0.994	1.719	1.7	1.682	1.879	1.819	1.834	1.739	1.747	1.74	1.54	1.516	1.593
	2PT+RT	1.547	1.512	1.507	1.261	1.286	1.279	0.989	0.984	0.989	1.701	1.709	1.718	1.874	1.891	1.835	1.751	1.731	1.741	1.668	1.636	1.62
		Winter wheat			Summer maize				Winter wheat			Summer maize
		Jointing	Flowering	Maturity	Jointing	Flowering	Filling	Maturity	Jointing	Flowering	Maturity	Jointing	Flowering	Filling	Maturity
	3RT	1.54467	1.258	0.985667	1.71733	1.85067	1.72933	1.52467	a	a	a	a	a	a	b
	3PT	1.407	1.26433	0.994	1.71167	1.86167	1.74133	1.627	b	a	a	a	a	a	a
	PT+2RT	1.53467	1.24433	0.992333	1.70033	1.844	1.742	1.54967	a	a	a	a	a	a	b
	2PT+RT	1.522	1.27533	0.987333	1.70933	1.86667	1.741	1.64133	a	a	a	a	a	a	a
	soil depth	10–20			10–20			10–20			10–20			10–20			10–20			10–20
		1	2	3	1	2	3	1	2	3	1	2	3	1	2	3	1	2	3	1	2	3
	3RT	1.318	1.319	1.309	1.067	1.087	1.04	0.799	0.766	0.713	1.493	1.492	1.518	1.361	1.298	1.271	1.544	1.527	1.516	1.477	1.491	1.461
	3PT	1.238	1.258	1.269	1.186	1.152	1.186	0.785	0.796	0.771	1.417	1.475	1.502	1.342	1.385	1.422	1.61	1.603	1.602	1.518	1.477	1.465
	PT+2RT	1.316	1.321	1.319	1.036	1.174	1.108	0.782	0.74	0.707	1.512	1.41	1.437	1.388	1.334	1.31	1.568	1.521	1.547	1.445	1.471	1.521
	2PT+RT	1.383	1.302	1.318	1.191	1.165	1.105	0.773	0.768	0.804	1.49	1.407	1.474	1.449	1.401	1.485	1.627	1.611	1.611	1.489	1.515	1.529
		Winter wheat			Summer maize				Winter wheat			Summer maize
		Jointing	Flowering	Maturity	Jointing	Flowering	Filling	Maturity	Jointing	Flowering	Maturity	Jointing	Flowering	Filling	Maturity
	3RT	1.31533	1.06467	0.759333	1.501	1.31	1.529	1.47633	a	b	a	a	b	b	a
	3PT	1.255	1.17467	0.784	1.46467	1.383	1.605	1.48667	b	a	a	a	ab	a	a
	PT+2RT	1.31867	1.106	0.743	1.453	1.344	1.54533	1.479	a	ab	a	a	b	b	a
	2PT+RT	1.33433	1.15367	0.781667	1.457	1.445	1.61633	1.511	a	a	a	a	a	a	a
	soil depth	20–30			20–30			20–30			20–30			20–30			20–30			20–30
		1	2	3	1	2	3	1	2	3	1	2	3	1	2	3	1	2	3	1	2	3
	3RT	1.013	1.112	1.006	0.912	0.829	0.899	0.682	0.642	0.662	0.817	0.862	0.809	0.817	0.895	0.809	1.394	1.387	1.337	1.135	1.154	1.135
	3PT	1.278	1.3	1.247	1.087	1.09	1.105	0.709	0.721	0.714	1.012	0.97	0.974	0.987	0.994	0.994	1.442	1.457	1.458	1.3	1.319	1.27
	PT+2RT	1.125	1.02	1.097	0.921	0.905	0.915	0.672	0.675	0.662	0.854	0.859	0.907	0.858	0.862	0.883	1.381	1.402	1.392	1.141	1.144	1.17
	2PT+RT	1.225	1.145	1.013	0.964	0.979	0.962	0.711	0.697	0.711	0.995	0.97	0.989	1	0.974	1.004	1.44	1.45	1.443	1.316	1.232	1.21
		Winter wheat			Summer maize				Winter wheat			Summer maize
		Jointing	Flowering	Maturity	Jointing	Flowering	Filling	Maturity	Jointing	Flowering	Maturity	Jointing	Flowering	Filling	Maturity
	3RT	1.04367	0.88	0.662	0.829333	0.840333	1.37267	1.14133	b	c	b	b	b	b	b
	3PT	1.275	1.094	0.714667	0.985333	0.991667	1.45233	1.29633	a	a	a	a	a	a	a
	PT+2RT	1.08067	0.913667	0.669667	0.873333	0.867667	1.39167	1.15167	b	c	b	b	b	b	b
	2PT+RT	1.12767	0.968333	0.706333	0.984667	0.992667	1.44433	1.25267	b	b	a	a	a	a	a
	soil depth	30–40			30–40			30–40			30–40			30–40			30–40			30–40
		1	2	3	1	2	3	1	2	3	1	2	3	1	2	3	1	2	3	1	2	3
	3RT	0.801	0.819	0.855	0.709	0.8	0.812	0.547	0.502	0.614	0.666	0.699	0.688	0.728	0.707	0.706	1.169	1.154	1.173	0.879	0.857	0.873
	3PT	0.909	0.965	0.996	0.936	0.877	0.904	0.603	0.572	0.595	0.708	0.746	0.766	0.763	0.76	0.739	1.218	1.229	1.28	1	1.034	1.044
	PT+2RT	0.807	0.835	0.838	0.778	0.809	0.786	0.574	0.534	0.56	0.715	0.714	0.688	0.713	0.714	0.72	1.16	1.17	1.171	0.885	0.849	0.887
	2PT+RT	0.937	0.835	0.919	0.909	0.809	0.836	0.576	0.584	0.584	0.746	0.719	0.72	0.724	0.715	0.75	1.2	1.196	1.209	1.034	1.044	1.07
		Winter wheat			Summer maize				Winter wheat			Summer maize
		Jointing	Flowering	Maturity	Jointing	Flowering	Filling	Maturity	Jointing	Flowering	Maturity	Jointing	Flowering	Filling	Maturity
	3RT	0.825	0.773667	0.554333	0.684333	0.713667	1.16533	0.869667	b	b	a	b	b	b	b
	3PT	0.956667	0.905667	0.59	0.74	0.754	1.24233	1.026	a	a	a	a	a	a	a
	PT+2RT	0.826667	0.791	0.556	0.705667	0.715667	1.167	0.873667	b	b	a	ab	b	b	b
	2PT+RT	0.897	0.851333	0.581333	0.728333	0.729667	1.20167	1.04933	ab	ab	a	a	ab	ab	a
