# Supplementary material for: Rotary tillage in rotation with plowing tillage improves soil properties and crop yield in a wheat-maize cropping system
Source: PLoS One. 2018 Jun 14;13(6):e0198193. doi: 10.1371/journal.pone.0198193 (PMC6002108; doi:10.1371/journal.pone.0198193)
Supplement: S9 Data — (XLSX) [file pone.0198193.s009.xlsx]

## Sheet: Fig 4
		Winter wheat									Summer maize
		Jointing			Flowering			Maturity			Jointing			Flowering			Filling			Maturity
	soil depth	0–10			0–10			0–10			0–10			0–10			0–10			0–10
		1	2	3	1	2	3	1	2	3	1	2	3	1	2	3	1	2	3	1	2	3
	3RT	0.792	0.803	0.78	1.095	1.09	1.139	1.057	1.036	1.012	0.66	0.691	0.646	1.103	1.015	1.088	1.106	1.101	1.117	0.988	1.003	1.014
	3PT	0.782	0.755	0.774	1.105	1.075	1.082	1.052	1.067	1.055	0.698	0.696	0.675	1.07	1.044	1.067	1.1	1.155	1.1	1.028	1.013	1.005
	PT+2RT	0.789	0.788	0.79	1.114	1.103	1.101	1.061	1.042	1.025	0.692	0.658	0.657	1.131	1.046	1.09	1.119	1.082	1.103	0.989	1.009	1
	2PT+RT	0.792	0.812	0.776	1.108	1.119	1.113	1.045	1.059	1.051	0.693	0.692	0.692	1.049	1.044	1.075	1.135	1.148	1.123	1.028	0.988	0.983
		Winter wheat			Summer maize				Winter wheat			Summer maize
		Jointing	Flowering	Maturity	Jointing	Flowering	Filling	Maturity	Jointing	Flowering	Maturity	Jointing	Flowering	Filling	Maturity
	3RT	0.791667	1.108	1.035	0.665667	1.06867	1.108	1.00167	a	a	a	a	a	a	a
	3PT	0.770333	1.08733	1.058	0.689667	1.06033	1.11833	1.01533	a	a	a	a	a	a	a
	PT+2RT	0.789	1.106	1.04267	0.669	1.089	1.10133	0.999333	a	a	a	a	a	a	a
	2PT+RT	0.793333	1.11333	1.05167	0.692333	1.056	1.13533	0.999667	a	a	a	a	a	a	a
	soil depth	10–20			10–20			10–20			10–20			10–20			10–20			10–20
		1	2	3	1	2	3	1	2	3	1	2	3	1	2	3	1	2	3	1	2	3
	3RT	0.518	0.52	0.505	0.828	0.819	0.808	0.743	0.716	0.709	0.54	0.544	0.522	0.963	0.94	0.939	0.947	0.932	0.96	0.743	0.721	0.742
	3PT	0.497	0.522	0.485	0.789	0.815	0.756	0.79	0.794	0.777	0.544	0.552	0.533	1.025	1.033	1.009	0.973	0.958	0.959	0.775	0.767	0.78
	PT+2RT	0.518	0.518	0.518	0.809	0.804	0.822	0.731	0.723	0.736	0.541	0.53	0.533	0.992	0.96	0.967	0.945	0.952	0.968	0.754	0.725	0.729
	2PT+RT	0.514	0.52	0.519	0.829	0.807	0.802	0.819	0.796	0.803	0.553	0.53	0.567	0.975	1.01	1.11	0.971	1.028	1.004	0.769	0.784	0.776
		Winter wheat			Summer maize				Winter wheat			Summer maize
		Jointing	Flowering	Maturity	Jointing	Flowering	Filling	Maturity	Jointing	Flowering	Maturity	Jointing	Flowering	Filling	Maturity
	3RT	0.514333	0.818333	0.722667	0.535333	0.947333	0.946333	0.735333	a	a	b	a	b	b	b
	3PT	0.501333	0.786667	0.787	0.543	1.02233	0.963333	0.774	a	a	a	a	a	b	a
	PT+2RT	0.518	0.811667	0.73	0.534667	0.973	0.955	0.736	a	a	b	a	b	b	b
	2PT+RT	0.517667	0.812667	0.806	0.55	1.03167	1.001	0.776333	a	a	a	a	a	a	a
	soil depth	20–30			20–30			20–30			20–30			20–30			20–30			20–30
		1	2	3	1	2	3	1	2	3	1	2	3	1	2	3	1	2	3	1	2	3
	3RT	0.363	0.362	0.365	0.576	0.564	0.551	0.417	0.46	0.441	0.291	0.298	0.312	0.722	0.738	0.736	0.865	0.813	0.803	0.52	0.535	0.521
	3PT	0.425	0.409	0.406	0.692	0.656	0.671	0.501	0.534	0.51	0.358	0.365	0.358	0.843	0.862	0.857	0.846	0.888	0.866	0.647	0.635	0.629
	PT+2RT	0.376	0.374	0.373	0.571	0.581	0.579	0.462	0.44	0.466	0.299	0.31	0.317	0.724	0.738	0.728	0.83	0.857	0.839	0.533	0.527	0.523
	2PT+RT	0.386	0.395	0.412	0.656	0.646	0.674	0.498	0.514	0.5	0.352	0.362	0.358	0.852	0.843	0.871	0.862	0.878	0.84	0.636	0.656	0.645
		Winter wheat			Summer maize				Winter wheat			Summer maize
		Jointing	Flowering	Maturity	Jointing	Flowering	Filling	Maturity	Jointing	Flowering	Maturity	Jointing	Flowering	Filling	Maturity
	3RT	0.363333	0.563667	0.439333	0.300333	0.732	0.827	0.525333	b	b	b	b	b	a	b
	3PT	0.413333	0.673	0.515	0.360333	0.854	0.866667	0.637	a	a	a	a	a	a	a
	PT+2RT	0.374333	0.577	0.456	0.308667	0.73	0.842	0.527667	b	b	b	b	b	a	b
	2PT+RT	0.397667	0.658667	0.504	0.357333	0.855333	0.86	0.645667	a	a	a	a	a	a	a
	soil depth	30–40			30–40			30–40			30–40			30–40			30–40			30–40
		1	2	3	1	2	3	1	2	3	1	2	3	1	2	3	1	2	3	1	2	3
	3RT	0.309	0.355	0.338	0.329	0.307	0.364	0.322	0.325	0.329	0.141	0.137	0.136	0.596	0.599	0.59	0.662	0.678	0.713	0.395	0.402	0.406
	3PT	0.376	0.355	0.375	0.398	0.388	0.415	0.384	0.357	0.376	0.14	0.142	0.14	0.634	0.64	0.633	0.74	0.745	0.745	0.44	0.438	0.451
	PT+2RT	0.363	0.333	0.306	0.384	0.343	0.357	0.335	0.314	0.345	0.136	0.144	0.146	0.596	0.613	0.573	0.752	0.725	0.733	0.4	0.4	0.404
	2PT+RT	0.374	0.355	0.356	0.366	0.4	0.402	0.372	0.358	0.366	0.145	0.142	0.141	0.627	0.637	0.625	0.753	0.756	0.734	0.457	0.426	0.407
		Winter wheat			Summer maize				Winter wheat			Summer maize
		Jointing	Flowering	Maturity	Jointing	Flowering	Filling	Maturity	Jointing	Flowering	Maturity	Jointing	Flowering	Filling	Maturity
	3RT	0.334	0.333333	0.325333	0.138	0.595	0.684333	0.401	a	b	b	a	b	b	b
	3PT	0.368667	0.400333	0.372333	0.140667	0.635667	0.743333	0.443	a	a	a	a	a	a	a
	PT+2RT	0.334	0.361333	0.331333	0.142	0.594	0.736667	0.401333	a	ab	b	a	b	a	b
	2PT+RT	0.361667	0.389333	0.365333	0.142667	0.629667	0.747667	0.43	a	a	a	a	a	a	a
